# Supplementary material for: Relationship Between Level of Trimethylamine Oxide and the Risk of Recurrent Cardiovascular Events in Patients with Acute Myocardial Infarction
Source: Nutrients. 2025 May 14;17(10):1664. doi: 10.3390/nu17101664 (PMC12114086; doi:10.3390/nu17101664)
Supplement: Supplementary file 1 [file nutrients-17-01664-s001.zip]

Archive with 1 entries (1 files):
- nutrients-3594482-supplementary.pdf
